# Supplementary material for: Carbon Footprint of Animal- and Plant-Based Protein Foods Consumption Among Adults in Saudi Arabia
Source: Nutrients. 2026 Jun 9;18(12):1856. doi: 10.3390/nu18121856 (PMC13305175; doi:10.3390/nu18121856)
Supplement: Supplementary file 1 [file nutrients-18-01856-s001.zip]

Archive with 1 entries (1 files):
- nutrients-4344466-supplementary.pdf
